# Supplementary material for: An Introduction to the Artificial Intelligence-Driven Technology Adoption in Nursing Education Conceptual Framework: A Mixed-Methods Study
Source: Nurs Rep. 2025 May 23;15(6):184. doi: 10.3390/nursrep15060184 (PMC12196197; doi:10.3390/nursrep15060184)
Supplement: Supplementary file 1 [file nursrep-15-00184-s001.zip]

Archive with 1 entries (1 files):
- nursrep-3590937-supplementary.pdf
